# Supplementary material for: Influence of Schistosoma japonicum programmed cell death protein 10 on the growth and development of schistosomula
Source: Parasit Vectors. 2018 Jan 18;11:46. doi: 10.1186/s13071-018-2636-8 (PMC5774102; doi:10.1186/s13071-018-2636-8)
Supplement: Supplementary file 1 — Primer sequences for real-time qPCR. (XLSX 10 kb) [file 13071_2018_2636_MOESM1_ESM.xlsx]

## Sheet: Sheet1
	Table S1 Primer sequences for real-time qPCR
	Name	Sequence
	SjPCDP10	Sense: 5'- AAATCAGCGGGAGTGAG-3'
		Antisense: 5'- CCATCTTGGCAAATGTAGG-3'
	Sjα-tubulin	Sense: 5'-CTGATTTTCCATTCGTTTG-3'
		Antisense: 5'-GTTGTCTACCATGAAGGCA-3'
