# Supplementary material for: Influence of Schistosoma japonicum programmed cell death protein 10 on the growth and development of schistosomula
Source: Parasit Vectors. 2018 Jan 18;11:46. doi: 10.1186/s13071-018-2636-8 (PMC5774102; doi:10.1186/s13071-018-2636-8)
Supplement: Supplementary file 2 — Primer sequences for preparing dsRNA templates. Underlined sequences indicate the T7 promoter recognition site. (XLSX 9 kb) [file 13071_2018_2636_MOESM2_ESM.xlsx]

## Sheet: Sheet1
		Table S2 Primer sequences for preparing dsRNA templates
	Name	Sequence
	SjPCDP10	Sense: 5'- TAATACGACTCACTATAGGCTCAGCGATTAAAGGAAGCT -3'
		Antisense: 5'- TAATACGACTCACTATAGGCCACATCGTGAACCACAAAG - 3'
	EGFP	Sense: 5'- TAATACGACTCACTATAGGCGTAAACGGCCACAAGTTCA -3'
		Antisense: 5'- TAATACGACTCACTATAGGGTCCATGCCGAGAGTGATCC - 3'
		Note: Underlined sequences indicate the T7 promoter recognition site
