# Supplementary material for: Influence of Schistosoma japonicum programmed cell death protein 10 on the growth and development of schistosomula
Source: Parasit Vectors. 2018 Jan 18;11:46. doi: 10.1186/s13071-018-2636-8 (PMC5774102; doi:10.1186/s13071-018-2636-8)
Supplement: Supplementary file 3 — Semi-quantitative analysis of SjPCDP10 through the results of immunofluorescence. Stages included skin-stage schistosomula (30 min), 3-day-old lung-stage schistosomula (3 d), 10-day-old liver-stage schistosomula (10 d), 14-day-old liver-stage schistosomula (14 d), 18-day-old liver-stage schistosomula (18 d), and 21-day-old liver-stage schistosomula (21 d). (XLSX 10 kb) [file 13071_2018_2636_MOESM3_ESM.xlsx]

## Sheet: final table
	Table S3	Semi-quantitative analysis of SjPCDP10 through the results of immunofluorescence
	Groups	(Distribution area of SjPCDP10/total area of worm)×100 (Mean±SD)
	30 min	30.31±3.57
	3 d	24.71±1.83
	10 d	35.11±1.83
	14 d	37.10±4.04
	18 d	39.98±4.84
	21 d	47.73±5.64
	Note: 30 min is compared with 21 d, P<0.05;
	3 d is compared with 14 d, 18 d, 21 d, P<0.05
	10 d is compared with 21 d, P<0.05
	There is no signicant difference of other multiple comparisons, P>0.05
